# Supplementary material for: Physical Activity and Sedentary Behaviour Patterns in 326 Persons with COPD before Starting a Pulmonary Rehabilitation: A Cluster Analysis
Source: J Clin Med. 2019 Aug 29;8(9):1346. doi: 10.3390/jcm8091346 (PMC6780222; doi:10.3390/jcm8091346)
Supplement: Supplementary file 1 [file jcm-08-01346-s001.zip]

Archive with 2 entries (2 files):
- Supplementary Figure S2.docx
- Supplementary Table S1.docx
